# Supplementary material for: SAG-QC: quality control of single amplified genome information by subtracting non-target sequences based on sequence compositions
Source: BMC Bioinformatics. 2017 Mar 4;18:152. doi: 10.1186/s12859-017-1572-5 (PMC5336615; doi:10.1186/s12859-017-1572-5)
Supplement: Additional file 1: Table S1. — Sensitivity and specificity of our approach to discriminate non-target sequences. (XLSX 34 kb)﻿ [file 12859_2017_1572_MOESM1_ESM.xlsx]

## Sheet: Sheet1
Counting bases	Sensitivity					Specificity
	Target (E. coli)					Non-target
	SAGQC (Confidence score > 70)		ProDeGe (Default parameters)		All	SAGQC (Confidence score > 70)		ProDeGe (Default parameters)		All
Trial1	3438297	0.956929	1914781	0.532912	3593053	2736826	0.870934	2561099	0.815013	3142402
Trial2	2043680	0.790054	1475153	0.570271	2586759	3435077	0.895484	2975783	0.775751	3836001
Trial3	2645441	0.917066	1779723	0.616957	2884680	3252558	0.877803	2561316	0.69125	3705339
Average		0.888016		0.57338			0.881407		0.760672
Counting contigs	Sensitivity					Specificity
	Target (E. coli)					Non-target
	SAGQC (Confidence score > 70)		ProDeGe (Default parameters)		All	SAGQC (Confidence score > 70)		ProDeGe (Default parameters)		All
Trial1	1039	0.898789	84	0.0726644	1156	1875	0.860882	2141	0.983012	2178
Trial2	651	0.774078	70	0.0832342	841	2121	0.852149	2435	0.978305	2489
Trial3	768	0.862921	77	0.0865169	890	1713	0.840943	1974	0.969072	2037
Average		0.845263		0.0808052			0.851325		0.976796
