# Supplementary material for: SAG-QC: quality control of single amplified genome information by subtracting non-target sequences based on sequence compositions
Source: BMC Bioinformatics. 2017 Mar 4;18:152. doi: 10.1186/s12859-017-1572-5 (PMC5336615; doi:10.1186/s12859-017-1572-5)
Supplement: Additional file 2: Table S2. — List of taxa confirmed from contigs of E. coli SAGs and no template control. (XLSX 60 kb) [file 12859_2017_1572_MOESM2_ESM.xlsx]

## Sheet: No template control
Contig number	Phylum	Class	Order	Family	Genus	Found in Trial 1	Found in Trial 2	Found in Trial 3
2603	Proteobacteria	Gammaproteobacteria	Pseudomonadales	Pseudomonadaceae	Pseudomonas	TRUE	TRUE	TRUE
340	Proteobacteria	Betaproteobacteria	Burkholderiales	Comamonadaceae	Delftia	TRUE	TRUE	TRUE
28	Proteobacteria	Gammaproteobacteria	Enterobacteriales	Enterobacteriaceae	Serratia	TRUE	TRUE	TRUE
16	Proteobacteria	Gammaproteobacteria	Xanthomonadales	Xanthomonadaceae	Stenotrophomonas	TRUE	TRUE	TRUE
14	Proteobacteria	Betaproteobacteria	Burkholderiales	Alcaligenaceae	Achromobacter	TRUE	TRUE	TRUE
10	Proteobacteria	Gammaproteobacteria	Pseudomonadales	Pseudomonadaceae		TRUE	TRUE	TRUE
8	Proteobacteria	Gammaproteobacteria	Alteromonadales	Shewanellaceae	Shewanella	TRUE	FALSE	TRUE
8	Proteobacteria	Betaproteobacteria	Burkholderiales	Comamonadaceae		TRUE	TRUE	TRUE
6	Proteobacteria	Betaproteobacteria	Burkholderiales	Comamonadaceae	Acidovorax	TRUE	TRUE	FALSE
6	Proteobacteria	Betaproteobacteria	Burkholderiales	Burkholderiaceae	Burkholderia	TRUE	TRUE	TRUE
6	Proteobacteria	Betaproteobacteria	Burkholderiales	Comamonadaceae	Alicycliphilus	FALSE	TRUE	TRUE
5	Proteobacteria	Betaproteobacteria	Burkholderiales	Oxalobacteraceae	Collimonas	TRUE	TRUE	TRUE
5	Proteobacteria	Gammaproteobacteria	Pseudomonadales	Pseudomonadaceae	Azotobacter	FALSE	TRUE	TRUE
4	Proteobacteria	Gammaproteobacteria	Enterobacteriales	Enterobacteriaceae		TRUE	TRUE	TRUE
3	Proteobacteria	Betaproteobacteria	Burkholderiales	Alcaligenaceae	Bordetella	TRUE	TRUE	FALSE
3	Proteobacteria	Gammaproteobacteria	Aeromonadales	Aeromonadaceae	Aeromonas	TRUE	FALSE	FALSE
2	Proteobacteria	Alphaproteobacteria	Sphingomonadales	Sphingomonadaceae	Novosphingobium	FALSE	FALSE	FALSE
2	Proteobacteria	Betaproteobacteria	Burkholderiales	Burkholderiaceae	Ralstonia	TRUE	TRUE	TRUE
2	Proteobacteria	Gammaproteobacteria	Xanthomonadales	Xanthomonadaceae	Xanthomonas	TRUE	TRUE	TRUE
2	Proteobacteria	Gammaproteobacteria	Enterobacteriales	Enterobacteriaceae	Enterobacter	TRUE	TRUE	TRUE
2	Actinobacteria	Actinobacteria	Actinomycetales	Mycobacteriaceae	Mycobacterium	FALSE	TRUE	TRUE
2	Proteobacteria	Gammaproteobacteria	Enterobacteriales	Enterobacteriaceae	Cronobacter	FALSE	FALSE	TRUE
2	Proteobacteria	Gammaproteobacteria	Acidithiobacillales	Acidithiobacillaceae	Acidithiobacillus	FALSE	FALSE	FALSE
2	Proteobacteria	Alphaproteobacteria	Rhizobiales	Bradyrhizobiaceae	Rhodopseudomonas	FALSE	TRUE	FALSE
1	Proteobacteria	Betaproteobacteria	Rhodocyclales	Rhodocyclaceae	Dechloromonas	FALSE	FALSE	TRUE
1	Proteobacteria	Betaproteobacteria	Nitrosomonadales	Nitrosomonadaceae	Nitrosomonas	FALSE	FALSE	FALSE
1	Actinobacteria	Actinobacteria	Actinomycetales	Kineosporiaceae	Kineococcus	FALSE	TRUE	FALSE
1	Proteobacteria	Betaproteobacteria	Neisseriales	Chromobacteriaceae	Pseudogulbenkiania	FALSE	TRUE	TRUE
1	Proteobacteria	Betaproteobacteria	Burkholderiales	Burkholderiaceae	Cupriavidus	TRUE	TRUE	TRUE
1	Proteobacteria	Alphaproteobacteria	Rhodobacterales	Rhodobacteraceae	Rhodobacter	TRUE	TRUE	FALSE
1	Proteobacteria	Gammaproteobacteria	Xanthomonadales	Xanthomonadaceae	Rhodanobacter	FALSE	FALSE	TRUE
1	Proteobacteria	Alphaproteobacteria	Sphingomonadales	Sphingomonadaceae	Sphingobium	FALSE	FALSE	FALSE
1	Proteobacteria	Alphaproteobacteria	Rhodospirillales	Rhodospirillaceae	Magnetospirillum	FALSE	FALSE	FALSE
1	Proteobacteria	Betaproteobacteria	Burkholderiales	Comamonadaceae	Ramlibacter	FALSE	TRUE	TRUE
1	Proteobacteria	Gammaproteobacteria	Enterobacteriales	Enterobacteriaceae	Raoultella	FALSE	TRUE	TRUE
1	Proteobacteria	Gammaproteobacteria	Oceanospirillales	Halomonadaceae	Chromohalobacter	TRUE	FALSE	FALSE
1	Proteobacteria	Betaproteobacteria	Burkholderiales	Oxalobacteraceae	Herbaspirillum	TRUE	TRUE	TRUE
1	Acidobacteria	Acidobacteriia	Acidobacteriales	Acidobacteriaceae	Terriglobus	FALSE	FALSE	FALSE
1	Proteobacteria	Gammaproteobacteria	Vibrionales	Vibrionaceae	Vibrio	FALSE	FALSE	FALSE
1	Proteobacteria	Gammaproteobacteria	Chromatiales	Chromatiaceae	Thioflavicoccus	FALSE	FALSE	FALSE
1	Proteobacteria	Gammaproteobacteria	Oceanospirillales	Alcanivoracaceae	Alcanivorax	FALSE	TRUE	FALSE
1	Proteobacteria	Betaproteobacteria	Burkholderiales	Oxalobacteraceae	Herminiimonas	FALSE	FALSE	FALSE
1	Proteobacteria	Gammaproteobacteria	Xanthomonadales	Xanthomonadaceae	Pseudoxanthomonas	FALSE	FALSE	FALSE
1	Proteobacteria	Gammaproteobacteria	Enterobacteriales	Enterobacteriaceae	Dickeya	FALSE	FALSE	FALSE
1	Proteobacteria	Gammaproteobacteria	Xanthomonadales	Xanthomonadaceae		FALSE	TRUE	FALSE
1	Proteobacteria	Gammaproteobacteria	Enterobacteriales	Enterobacteriaceae	Pectobacterium	TRUE	FALSE	TRUE
1	Proteobacteria	Gammaproteobacteria	Enterobacteriales	Enterobacteriaceae	Escherichia	TRUE	TRUE	TRUE
1	Proteobacteria	Gammaproteobacteria	Enterobacteriales	Enterobacteriaceae	Pantoea	TRUE	TRUE	TRUE
1	Acidobacteria	Solibacteres	Solibacterales	Solibacteraceae	Candidatus Solibacter	FALSE	FALSE	FALSE
1	Proteobacteria	Gammaproteobacteria	Methylococcales	Methylococcaceae	Methylococcus	FALSE	FALSE	FALSE
1	Proteobacteria	Gammaproteobacteria	Alteromonadales	Alteromonadaceae	Alteromonas	TRUE	FALSE	FALSE
1	Bacteroidetes	Flavobacteriia	Flavobacteriales	Flavobacteriaceae	Polaribacter	FALSE	FALSE	FALSE
1	Proteobacteria	Betaproteobacteria	Methylophilales	Methylophilaceae	Methylovorus	FALSE	FALSE	FALSE
1	Proteobacteria	Alphaproteobacteria	Caulobacterales	Caulobacteraceae	Caulobacter	FALSE	FALSE	FALSE
1	Actinobacteria	Actinobacteria	Actinomycetales	Micrococcaceae	Arthrobacter	TRUE	FALSE	FALSE

## Sheet: E.coli SAG Trial 1
Contig number	Phylum	Class	Order	Family	Genus
1920	Proteobacteria	Gammaproteobacteria	Pseudomonadales	Pseudomonadaceae	Pseudomonas
1424	Proteobacteria	Gammaproteobacteria	Enterobacteriales	Enterobacteriaceae
347	Proteobacteria	Gammaproteobacteria	Enterobacteriales	Enterobacteriaceae	Escherichia
103	Proteobacteria	Betaproteobacteria	Burkholderiales	Comamonadaceae	Delftia
19	Proteobacteria	Betaproteobacteria	Burkholderiales	Alcaligenaceae	Achromobacter
14	Proteobacteria	Gammaproteobacteria	Pseudomonadales	Pseudomonadaceae
11	Proteobacteria	Betaproteobacteria	Burkholderiales	Burkholderiaceae	Burkholderia
6	Proteobacteria	Betaproteobacteria	Burkholderiales	Oxalobacteraceae	Herbaspirillum
5	Proteobacteria	Betaproteobacteria	Burkholderiales	Oxalobacteraceae	Collimonas
4	Proteobacteria	Betaproteobacteria	Burkholderiales	Alcaligenaceae	Bordetella
4	Proteobacteria	Betaproteobacteria	Burkholderiales	Comamonadaceae
3	Proteobacteria	Betaproteobacteria	Burkholderiales	Burkholderiaceae	Cupriavidus
3	Proteobacteria	Betaproteobacteria	Burkholderiales	Burkholderiaceae	Ralstonia
3	Proteobacteria	Gammaproteobacteria	Enterobacteriales	Enterobacteriaceae	Serratia
3	Proteobacteria	Gammaproteobacteria	Alteromonadales	Shewanellaceae	Shewanella
2	Proteobacteria	Gammaproteobacteria	Aeromonadales	Aeromonadaceae	Aeromonas
2	Proteobacteria	Betaproteobacteria	Burkholderiales	Comamonadaceae	Acidovorax
2	Proteobacteria	Alphaproteobacteria	Rhodobacterales	Rhodobacteraceae	Rhodobacter
2	Proteobacteria	Gammaproteobacteria	Alteromonadales	Alteromonadaceae	Alteromonas
2	Proteobacteria	Betaproteobacteria	Burkholderiales	Comamonadaceae	Polaromonas
1	Proteobacteria	Betaproteobacteria	Burkholderiales	Oxalobacteraceae
1	Proteobacteria	Gammaproteobacteria	Alteromonadales	Alteromonadaceae	Marinobacter
1	Proteobacteria	Gammaproteobacteria	Enterobacteriales	Enterobacteriaceae	Erwinia
1	Proteobacteria	Betaproteobacteria	Burkholderiales	Alcaligenaceae
1	Proteobacteria	Alphaproteobacteria	Rhodospirillales	Rhodospirillaceae	Tistrella
1	Proteobacteria	Gammaproteobacteria	Enterobacteriales	Enterobacteriaceae	Pantoea
1	Proteobacteria	Betaproteobacteria	Rhodocyclales	Rhodocyclaceae	Azospira
1	Firmicutes	Clostridia	Clostridiales	Clostridiaceae	Clostridium
1	Proteobacteria	Alphaproteobacteria	Rhodospirillales	Acetobacteraceae	Gluconacetobacter
1	Proteobacteria	Betaproteobacteria	Burkholderiales	Comamonadaceae	Variovorax
1	Proteobacteria	Betaproteobacteria	Hydrogenophilales	Hydrogenophilaceae	Sulfuricella
1	Proteobacteria	Deltaproteobacteria	Desulfovibrionales	Desulfovibrionaceae	Desulfovibrio
1	Proteobacteria	Alphaproteobacteria	Rhizobiales	Rhizobiaceae	Agrobacterium
1	Proteobacteria	Gammaproteobacteria	Enterobacteriales	Enterobacteriaceae	Salmonella
1	Firmicutes	Bacilli	Bacillales	Bacillaceae	Bacillus
1	Proteobacteria	Alphaproteobacteria	Caulobacterales	Caulobacteraceae	Brevundimonas
1	Proteobacteria	Alphaproteobacteria	Rhizobiales	Hyphomicrobiaceae	Pelagibacterium
1	Proteobacteria	Gammaproteobacteria	Enterobacteriales	Enterobacteriaceae	Enterobacter
1	Proteobacteria	Gammaproteobacteria	Enterobacteriales	Enterobacteriaceae	Shimwellia
1	Proteobacteria	Alphaproteobacteria	Rhodospirillales	Rhodospirillaceae	Azospirillum
1	Proteobacteria	Alphaproteobacteria	Rhizobiales	Methylocystaceae	Methylocystis
1	Proteobacteria	Alphaproteobacteria	Rhizobiales	Bradyrhizobiaceae	Bradyrhizobium
1	Proteobacteria	Gammaproteobacteria	Enterobacteriales	Enterobacteriaceae	Klebsiella
1	Proteobacteria	Gammaproteobacteria	Xanthomonadales	Xanthomonadaceae	Xanthomonas
1	Proteobacteria	Gammaproteobacteria	Enterobacteriales	Enterobacteriaceae	Pectobacterium
1	Proteobacteria	Gammaproteobacteria	Xanthomonadales	Xanthomonadaceae	Stenotrophomonas
1	Actinobacteria	Actinobacteria	Actinomycetales	Gordoniaceae	Gordonia
1	Proteobacteria	Alphaproteobacteria	Rhodospirillales	Rhodospirillaceae	Rhodospirillum
1	Proteobacteria	Betaproteobacteria	Burkholderiales	Burkholderiaceae
1	Proteobacteria	Gammaproteobacteria	Oceanospirillales	Halomonadaceae	Chromohalobacter
1	Actinobacteria	Actinobacteria	Actinomycetales	Micrococcaceae	Arthrobacter

## Sheet: E.coli SAG Trial 2
Contig number	Phylum	Class	Order	Family	Genus
2163	Proteobacteria	Gammaproteobacteria	Pseudomonadales	Pseudomonadaceae	Pseudomonas
1176	Proteobacteria	Gammaproteobacteria	Enterobacteriales	Enterobacteriaceae
305	Proteobacteria	Gammaproteobacteria	Enterobacteriales	Enterobacteriaceae	Escherichia
88	Proteobacteria	Betaproteobacteria	Burkholderiales	Comamonadaceae	Delftia
22	Proteobacteria	Gammaproteobacteria	Enterobacteriales	Enterobacteriaceae	Serratia
10	Proteobacteria	Gammaproteobacteria	Xanthomonadales	Xanthomonadaceae	Stenotrophomonas
8	Proteobacteria	Betaproteobacteria	Burkholderiales	Burkholderiaceae	Burkholderia
7	Proteobacteria	Gammaproteobacteria	Pseudomonadales	Pseudomonadaceae
4	Proteobacteria	Gammaproteobacteria	Pseudomonadales	Pseudomonadaceae	Azotobacter
4	Proteobacteria	Betaproteobacteria	Burkholderiales	Oxalobacteraceae	Collimonas
3	Proteobacteria	Gammaproteobacteria	Enterobacteriales	Enterobacteriaceae	Enterobacter
3	Proteobacteria	Betaproteobacteria	Burkholderiales	Comamonadaceae	Acidovorax
3	Proteobacteria	Betaproteobacteria	Burkholderiales	Comamonadaceae
2	Actinobacteria	Actinobacteria	Actinomycetales	Streptomycetaceae	Streptomyces
2	Proteobacteria	Alphaproteobacteria	Rhizobiales	Rhizobiaceae	Agrobacterium
2	Proteobacteria	Betaproteobacteria	Burkholderiales	Alcaligenaceae	Achromobacter
2	Proteobacteria	Gammaproteobacteria	Enterobacteriales	Enterobacteriaceae	Citrobacter
1	Proteobacteria	Gammaproteobacteria	Xanthomonadales	Xanthomonadaceae	Frateuria
1	Proteobacteria	Betaproteobacteria	Hydrogenophilales	Hydrogenophilaceae	Sulfuricella
1	Proteobacteria	Deltaproteobacteria	Desulfuromonadales	Geobacteraceae	Geobacter
1	Bacteroidetes	Bacteroidia	Bacteroidales	Rikenellaceae	Alistipes
1	Proteobacteria	Betaproteobacteria	Burkholderiales	Comamonadaceae	Verminephrobacter
1	Proteobacteria	Alphaproteobacteria	Rhodobacterales	Rhodobacteraceae	Rhodobacter
1	Proteobacteria	Betaproteobacteria	Burkholderiales	Burkholderiaceae	Ralstonia
1	Actinobacteria	Actinobacteria	Actinomycetales	Mycobacteriaceae	Mycobacterium
1	Proteobacteria	Gammaproteobacteria	Enterobacteriales	Enterobacteriaceae	Raoultella
1	Proteobacteria	Betaproteobacteria	Burkholderiales	Oxalobacteraceae	Herbaspirillum
1	Proteobacteria	Betaproteobacteria	Burkholderiales	Comamonadaceae	Ramlibacter
1	Proteobacteria	Gammaproteobacteria	Enterobacteriales	Enterobacteriaceae	Klebsiella
1	Proteobacteria	Gammaproteobacteria	Chromatiales	Chromatiaceae	Allochromatium
1	Bacteroidetes	Cytophagia	Cytophagales	Cytophagaceae	Leadbetterella
1	Actinobacteria	Actinobacteria	Actinomycetales	Kineosporiaceae	Kineococcus
1	Proteobacteria	Gammaproteobacteria	Enterobacteriales	Enterobacteriaceae	Shigella
1	Proteobacteria	Alphaproteobacteria	Rhizobiales	Bradyrhizobiaceae	Rhodopseudomonas
1	Bacteroidetes	Flavobacteriia	Flavobacteriales	Flavobacteriaceae	Flavobacterium
1	Proteobacteria	Alphaproteobacteria	Rhizobiales	Beijerinckiaceae	Beijerinckia
1	Actinobacteria	Actinobacteria	Actinomycetales	Corynebacteriaceae	Corynebacterium
1	Proteobacteria	Betaproteobacteria	Burkholderiales	Comamonadaceae	Polaromonas
1	Proteobacteria	Gammaproteobacteria	Oceanospirillales	Alcanivoracaceae	Alcanivorax
1	Bacteroidetes	Flavobacteriia	Flavobacteriales	Flavobacteriaceae
1	Proteobacteria	Betaproteobacteria	Burkholderiales	Alcaligenaceae	Bordetella
1	Proteobacteria	Gammaproteobacteria	Oceanospirillales	Halomonadaceae	Halomonas
1	Proteobacteria	Gammaproteobacteria	Enterobacteriales	Enterobacteriaceae	Pantoea
1	Proteobacteria	Alphaproteobacteria	Rhodospirillales	Rhodospirillaceae	Azospirillum
1	Proteobacteria	Betaproteobacteria	Burkholderiales	Burkholderiaceae	Cupriavidus
1	Proteobacteria	Betaproteobacteria	Neisseriales	Chromobacteriaceae	Pseudogulbenkiania
1	Proteobacteria	Gammaproteobacteria	Xanthomonadales	Xanthomonadaceae
1	Proteobacteria	Gammaproteobacteria	Xanthomonadales	Xanthomonadaceae	Xanthomonas
1	Proteobacteria	Alphaproteobacteria	Rhizobiales	Xanthobacteraceae	Azorhizobium
1	Bacteroidetes	Flavobacteriia	Flavobacteriales	Flavobacteriaceae	Riemerella
1	Proteobacteria	Betaproteobacteria	Burkholderiales	Comamonadaceae	Alicycliphilus

## Sheet: E.coli SAG Trial 3
Contig number	Phylum	Class	Order	Family	Genus
1896	Proteobacteria	Gammaproteobacteria	Pseudomonadales	Pseudomonadaceae	Pseudomonas
1155	Proteobacteria	Gammaproteobacteria	Enterobacteriales	Enterobacteriaceae
311	Proteobacteria	Gammaproteobacteria	Enterobacteriales	Enterobacteriaceae	Escherichia
27	Proteobacteria	Gammaproteobacteria	Enterobacteriales	Enterobacteriaceae	Serratia
22	Proteobacteria	Betaproteobacteria	Burkholderiales	Comamonadaceae	Delftia
10	Proteobacteria	Gammaproteobacteria	Xanthomonadales	Xanthomonadaceae	Stenotrophomonas
9	Proteobacteria	Gammaproteobacteria	Pseudomonadales	Pseudomonadaceae
7	Proteobacteria	Betaproteobacteria	Burkholderiales	Burkholderiaceae	Burkholderia
5	Proteobacteria	Betaproteobacteria	Burkholderiales	Alcaligenaceae	Achromobacter
5	Proteobacteria	Gammaproteobacteria	Alteromonadales	Shewanellaceae	Shewanella
3	Bacteroidetes	Sphingobacteriia	Sphingobacteriales	Sphingobacteriaceae	Pedobacter
3	Proteobacteria	Gammaproteobacteria	Alteromonadales	Alteromonadaceae	Marinobacter
3	Proteobacteria	Gammaproteobacteria	Enterobacteriales	Enterobacteriaceae	Pectobacterium
3	Proteobacteria	Alphaproteobacteria	Rhizobiales	Bradyrhizobiaceae	Bradyrhizobium
2	Proteobacteria	Gammaproteobacteria	Enterobacteriales	Enterobacteriaceae	Cronobacter
2	Proteobacteria	Betaproteobacteria	Burkholderiales	Burkholderiaceae	Ralstonia
2	Proteobacteria	Betaproteobacteria	Burkholderiales	Oxalobacteraceae	Herbaspirillum
2	Proteobacteria	Gammaproteobacteria	Xanthomonadales	Xanthomonadaceae	Xanthomonas
2	Bacteroidetes	Cytophagia	Cytophagales	Cytophagaceae	Leadbetterella
2	Proteobacteria	Betaproteobacteria	Burkholderiales	Oxalobacteraceae	Collimonas
2	Proteobacteria	Gammaproteobacteria	Enterobacteriales	Enterobacteriaceae	Pantoea
2	Proteobacteria	Gammaproteobacteria	Pseudomonadales	Pseudomonadaceae	Azotobacter
1	Bacteroidetes	Bacteroidia	Bacteroidales	Prevotellaceae	Prevotella
1	Proteobacteria	Gammaproteobacteria	Legionellales	Legionellaceae	Legionella
1	Proteobacteria	Alphaproteobacteria	Rhodospirillales	Acetobacteraceae	Komagataeibacter
1	Proteobacteria	Betaproteobacteria	Burkholderiales	Alcaligenaceae
1	Proteobacteria	Gammaproteobacteria	Xanthomonadales	Xanthomonadaceae	Rhodanobacter
1	Actinobacteria	Actinobacteria	Actinomycetales	Mycobacteriaceae	Mycobacterium
1	Proteobacteria	Betaproteobacteria	Burkholderiales	Comamonadaceae	Ramlibacter
1	Proteobacteria	Betaproteobacteria	Rhodocyclales	Rhodocyclaceae	Dechloromonas
1	Proteobacteria	Gammaproteobacteria	Enterobacteriales	Enterobacteriaceae	Salmonella
1	Bacteroidetes	Flavobacteriia	Flavobacteriales	Flavobacteriaceae	Riemerella
1	Proteobacteria	Gammaproteobacteria	Enterobacteriales	Enterobacteriaceae	Raoultella
1	Proteobacteria	Gammaproteobacteria	Enterobacteriales	Enterobacteriaceae	Yersinia
1	Proteobacteria	Alphaproteobacteria	Rhizobiales	Rhizobiaceae	Rhizobium
1	Bacteroidetes	Flavobacteriia	Flavobacteriales	Flavobacteriaceae	Flavobacterium
1	Proteobacteria	Gammaproteobacteria	Enterobacteriales	Enterobacteriaceae	Enterobacter
1	Proteobacteria	Alphaproteobacteria	Rhizobiales	Xanthobacteraceae	Starkeya
1	Actinobacteria	Actinobacteria	Actinomycetales	Nocardiaceae	Rhodococcus
1	Proteobacteria	Betaproteobacteria	Neisseriales	Chromobacteriaceae	Pseudogulbenkiania
1	Proteobacteria	Betaproteobacteria	Burkholderiales	Burkholderiaceae	Cupriavidus
1	Proteobacteria	Betaproteobacteria	Rhodocyclales	Rhodocyclaceae	Azoarcus
1	Proteobacteria	Deltaproteobacteria	Myxococcales	Cystobacteraceae	Stigmatella
1	Actinobacteria	Actinobacteria	Actinomycetales	Streptomycetaceae	Streptomyces
1	Bacteroidetes	Flavobacteriia	Flavobacteriales	Flavobacteriaceae
1	Proteobacteria	Betaproteobacteria	Burkholderiales	Comamonadaceae
1	Proteobacteria	Betaproteobacteria	Burkholderiales	Comamonadaceae	Variovorax
1	Proteobacteria	Betaproteobacteria	Burkholderiales	Comamonadaceae	Alicycliphilus
